# Supplementary material for: Reconstructed Global Invasion and Spatio-Temporal Distribution Pattern Dynamics of Sorghum halepense under Climate and Land-Use Change
Source: Plants (Basel). 2023 Aug 31;12(17):3128. doi: 10.3390/plants12173128 (PMC10489930; doi:10.3390/plants12173128)
Supplement: Supplementary file 1 [file plants-12-03128-s001.zip]

Archive with 2 entries (2 files):
- Excel S1.xlsx
- Supplemental material.pdf
